# Supplementary material for: The Impact of the Coronavirus Pandemic on Vaccination Coverage in Latin America and the Caribbean
Source: Vaccines (Basel). 2024 Apr 25;12(5):458. doi: 10.3390/vaccines12050458 (PMC11125655; doi:10.3390/vaccines12050458)
Supplement: Supplementary file 1 [file vaccines-12-00458-s001.zip]

Archive with 3 entries (3 files):
- Supplemental table S1.pdf
- supplementary_table_S2.xlsx
- supplementary_table_S2_data_dictionary.pdf
